# Supplementary material for: The PavDREB1E–PavD8–PavHY5 module integrates light and gibberellin signals to regulate sweet cherry anthocyanin biosynthesis
Source: Plant Physiol. 2025 Nov 26;199(4):kiaf616. doi: 10.1093/plphys/kiaf616 (PMC12700780; doi:10.1093/plphys/kiaf616)
Supplement: kiaf616_Supplementary_Data [file kiaf616_supplementary_data.zip › Supplementary Table S1.xlsx]

## Sheet: Sheet1
Table S1. All primers used in this study.
Name	Primer sequences(5' to 3')	Purpose
PavDREB1E-F:	GAGCAAGAAGGGTGGTGTGA	qRT-PCR
PavDREB1E-R:	CGTGTCGCTGTCTAAGCGTT
PavCHS-F:	CTTTGGGCATCTCGGATT
PavCHS-R:	TCAACAGTGAGTCCTGGTCC
PavDFR-F:	TCAACAGTGAGTCCTGGTCC
PavDFR-R:	TCCATAGGAGTGGCGACAT
PavUFGT-F:	ATGTCGGACCTTTCAACCTA
PavUFGT-R:	GGCACCACCATCCCATTACT
PavHY5-F:	GAGCGTCAATCTCCGGTAGG
PavHY5-R:	TTCCTCTCCCTTGCTTGCTG
PavD8-F:	CGATCTCGACTTCCCTGACG
PavD8-R:	TGACACGTGTGAGCAGAGTC
PavCOP1-1-F:	GTGCACGTATAGAGGCCACA
PavCOP1-1-R:	CGCCTAAATCCGAAGAGCCA
PavCOP1-2-F:	CACCCTGTTGACACTCCTGG
PavCOP1-2-R:	CGCAGCTTGACGGAGTATCT
PavActin1-F	CCAGGGCTGTGTTTCCTTCTA
PavActin1-R	ATGATCTGCGTCATCTTTTCT
PavDREB1E(pB42AD)-F:	GCCAGATTATGCCTCTCCCGAATTC ATGGACGTGTCTCAACTT	Y2H
PavDREB1E(pB42AD)-R:	GCGAAGAAGTCCAAAGCTTCTCGAG AATGGAGAAACTCCACAATTTG
PavD8(pB42AD)-F:	GCCAGATTATGCCTCTCCCGAATTCATGGGGCCTTACGGTTCCACCGTTTG
PavD8(pB42AD)-R:	GCGAAGAAGTCCAAAGCTTCTCGAGTTAGACATGATTGgcattattattt
PavHY5(pB42AD)-F:	GCCAGATTATGCCTCTCCCGAATTC atgcaagagcaagcgacgag
PavHY5(pB42AD)-R:	GCGAAGAAGTCCAAAGCTTCTCGAG taaggatccatctgcatttg
PavDREB1E(pEG202)-F:	CGACTGGCTGGAATTC ATGGACGTGTCTCAACTT
PavDREB1E(pEG202)-R:	tgcaggtcgactcgaG AATGGAGAAACTCCACAATTTG
PavD8(pEG202)-F:	CGACTGGCTGGAATTC ATGGGGCCTTACGGTTCCACCGTTTG
PavD8(pEG202)-R:	tgcaggtcgactcgaG TTAGACATGATTGgcattattattt
PavHY5(pEG202)-F:	CGACTGGCTGGAATTC atgcaagagcaagcgacgag
PavHY5(pEG202)-R:	tgcaggtcgactcgaG taaggatccatctgcatttg
PavHY5(pGBKT7)-F:	CAGAGGAGGACCTGCATATG atgcaagagcaagcgacgag
PavHY5(pGBKT7)-R:	CGACGGATCCCCGGGAATTC taaggatccatctgcatttg
PavCOP1-1(pGADT7)-F:	GAGGCCAGTGAATTC ATGGAAGACAGCTCAATGG
PavCOP1-1(pGADT7)-R:	GAGCTCGATGGATCC TGCTGCAAGTAGAAGCACTTTAATT
PavCOP1-2(pGADT7)-F:	GAGGCCAGTGAATTC ATGGAGGAGTGCTTGACTG
PavCOP1-2(pGADT7)-R:	GAGCTCGATGGATCC AGCAGCAAGAACCAGCACTT
PavDREB1E(pB42AD)-F:	GCCAGATTATGCCTCTCCCGAATTC ATGGACGTGTCTCAACTT	Y1H
PavDREB1E(pB42AD)-R:	GCGAAGAAGTCCAAAGCTTCTCGAG AATGGAGAAACTCCACAATTTG
ProPavCHS(pLACZI)-F:	aatgatgaattgaaaagcttgaattcGCACATCGCTCTTTTGGG
ProPavCHS(pLACZI)-R:	tcgaggtcgacagatccccgggtaccGACCGTGGCTGGACCCTC
ProPavDFR(pLACZI)-F:	atgatgaattgaaaagcttgaattcCAACCTAACAAAAAAAACGTAAA
ProPavDFR(pLACZI)-R:	tcgaggtcgacagatccccgggtaccATTTGAATCAAATCAAGTATGTGGTGCTT
ProPavUFGT(pLACZI)-F:	aatgatgaattgaaaagcttgaattcCACTCCTCGACTCAGCAAG
ProPavUFGT(pLACZI)-R:	tcgaggtcgacagatccccgggtaccAGAGACTGGTGGCTGGC
PavDREB1E(CLUC)-F	TCTCGTACGCGTCCCGGGGCGGTACC ATGGACGTGTCTCAACTT	LCI
PavDREB1E(CLUC)-R	TACGAACGAAAGCTCTGCAGGTCGAC TTAAATGGAGAAACTCCACAATTTG
PavD8(CLUC)-F:	TCTCGTACGCGTCCCGGGGCGGTACC ATGGGGCCTTACGGTTCCACCGTTTG
PavD8(CLUC)-R:	TACGAACGAAAGCTCTGCAGGTCGAC TTAGACATGATTGgcattattattt
PavHY5(CLUC)-F:	TCTCGTACGCGTCCCGGGGCGGTACC atgcaagagcaagcgacgag
PavHY5(CLUC)-R:	TACGAACGAAAGCTCTGCAGGTCGAC ctataaggatccatctgcatttg
PavCOP1-1(NLUC)-F:	AACACGGGGGACGAGCTCGGTACCC ATGGAAGACAGCTCAATGG
PavCOP1-1(NLUC)-R:	CGGGACGCGTACGAGATCTGGTCGAC TGCTGCAAGTAGAAGCACTTTAATT
PavCOP1-2(NLUC)-F:	AACACGGGGGACGAGCTCGGTACCC ATGGAGGAGTGCTTGACTG
PavCOP1-2(NLUC)-R:	CGGGACGCGTACGAGATCTGGTCGAC AGCAGCAAGAACCAGCACTT
PavD8(NLUC)-F:	AACACGGGGGACGAGCTCGGTACCC ATGGGGCCTTACGGTTCCACCGTTTG
PavD8(NLUC)-R:	CGGGACGCGTACGAGATCTGGTCGAC GACATGATTGgcattattattttgattaata
PavHY5(NLUC)-F:	AACACGGGGGACGAGCTCGGTACCC atgcaagagcaagcgacgag
PavHY5(NLUC)-R:	CGGGACGCGTACGAGATCTGGTCGAC taaggatccatctgcatttg
PavGAIP(NLUC)-F:	AACACGGGGGACGAGCTCGGTACCC atgaaaagagaGCATCAGAGTTATC
PavGAIP(NLUC)-R:	CGGGACGCGTACGAGATCTGGTCGAC GTGAGCCATCACCGAGTCGCAA
PavGAI(NLUC)-F:	AACACGGGGGACGAGCTCGGTACCC ATGAAGAGAGATCACCGCGA
PavGAI(NLUC)-R:	CGGGACGCGTACGAGATCTGGTCGAC CCGGGTTGACTCAGT
PavD8(pMAL-C2X)-F:	TCCGCGTGGATCCCCGGAATTC ATGGGGCCTTACGGTTCCACCGTTTG	fusion protein induction
PavD8(pMAL-C2X)-R:	CGATGCGGCCGCTCGAGTCGACC GACATGATTGgcattattattt
PavHY5(pMAL-C2X)-F:	TCCGCGTGGATCCCCGGAATTCatgcaagagcaagcgacg
PavHY5(pMAL-C2X)-R:	CGATGCGGCCGCTCGAGTCGACCtaaggatccatctgcatttgcattac
PavDREB1E(pMAL-C2X)-F:	TCCGCGTGGATCCCCGGAATTC ATGGACGTGTCTCAACTT
PavDREB1E(pMAL-C2X)-R:	CGATGCGGCCGCTCGAGTCGACC AATGGAGAAACTCCACAATTTG
PavCOP1-1(pMAL-C2X)-F:	TCCGCGTGGATCCCCGGAATTC ATGGAAGACAGCTCAATGG
PavCOP1-1(pMAL-C2X)-R:	CGATGCGGCCGCTCGAGTCGACC TGCTGCAAGTAGAAGCACTTTAATT
PavCOP1-2(pMAL-C2X)-F:	TCCGCGTGGATCCCCGGAATTC ATGGAGGAGTGCTTGACTG
PavCOP1-2(pMAL-C2X)-R:	CGATGCGGCCGCTCGAGTCGACC AGCAGCAAGAACCAGCACTT
PavD8(pET-32a)-F:	gccatggctgatatcggatcc ATGGGGCCTTACGGTTCCACCGTTTG
PavD8(pET-32a)-R:	tgcggccgcaagcttgtcgac GACATGATTGgcattattattt
PavHY5(pET-32a)-F:	gccatggctgatatcggatcc atgcaagagcaagcgacgag
PavHY5(pET-32a)-R:	tgcggccgcaagcttgtcgac taaggatccatctgcatttg
PavDREB1E(pET-32a)-F:	gccatggctgatatcggatcc ATGGACGTGTCTCAACTT
PavDREB1E(pET-32a)-R:	tgcggccgcaagcttgtcgac AATGGAGAAACTCCACAATTTG
PavDREB1E(62SK)-F	GCGGCCGCTCTAGAACTAGTGGATCC ATGGACGTGTCTCAACTT
PavDREB1E(62SK)-R	ACTGGTGATTTCAGCGAATTGGTACC AATGGAGAAACTCCACAATTTG
PavD8(62SK)-F:	GCGGCCGCTCTAGAACTAGTGGATCC ATGGGGCCTTACGGTTCCACCGTTTG
PavD8(62SK)-R:	ACTGGTGATTTCAGCGAATTGGTACC GACATGATTGgcattattattttgattaata
PavHY5(62SK)-F:	GCGGCCGCTCTAGAACTAGTGGATCC atgcaagagcaagcgacgag
PavHY5(62SK)-R:	ACTGGTGATTTCAGCGAATTGGTACC taaggatccatctgcatttg
ProPavCHS(pGreenII 0800-LUC)-F:	tcactatagggcgaattgggtaccGCACATCGCTCTTTTGGG	LUC
ProPavCHS(pGreenII 0800-LUC)-R:	ccgctctagaactagtggatccGACCGTGGCTGGACCCTC
ProPavDFR(pGreenII 0800-LUC)-F:	tcactatagggcgaattgggtaccCAACCTAACAAAAAAAACGTAAA
ProPavDFR(pGreenII 0800-LUC)-R:	ccgctctagaactagtggatccATTTGAATCAAATCAAGTATGTGGTGCTT
ProPavUFGT(pGreenII 0800-LUC)-F:	tcactatagggcgaattgggtaccCACTCCTCGACTCAGCAAG
ProPavUFGT(pGreenII 0800-LUC)-R:	ccgctctagaactagtggatccAGAGACTGGTGGCTGGC
PavDREB1E(5941-正义)-F	TTTCATTTGGAGAGGACACGCTCGAG ATGGACGTGTCTCAACTT	Genetic transformation
PavDREB1E(5941-正义)-R	AACATAAGAAATTCTTACACATTTAAAT CAGCCTCCACGCGG
PavDREB1E(5941-反义)-F	GTCAATTTGCAGGTATTTGGATCC CAGCCTCCACGCGG
PavDREB1E(5941-反义)-R	CCCGGGTCTTAATTAACTCTCTAGA ATGGACGTGTCTCAACTT
PavDREB1E(1305)-F	CGAGCTGTACAGATCT ATGGACGTGTCTCAACTT
PavDREB1E(1305)-R	GGCCGCTTTAAGATCT TTAAATGGAGAAACTCCACAATTTG
PavD8(1305)-F:	CGAGCTGTACAGATCT ATGGGGCCTTACGGTTCCACCGTTTG
PavD8(1305)-R:	GGCCGCTTTAAGATCT TTAGACATGATTGgcattattattt
PavHY5(1305)-F:	CGAGCTGTACAGATCT atgcaagagcaagcgacgag
PavHY5(1305)-R:	GGCCGCTTTAAGATCT ctataaggatccatctgcatttg
ProPavCHS(Biotin probe):	GGGAAAGAAATTAAGTCGGTAGATGATATT	EMSA
ProPavDFR(Biotin probe):	GTAATTACCACCGACCAAAAAAGAACATTG
ProPavUFGT(Biotin probe):	ACTTCACGAGCTCATCGACTAATAAGAAAG
